# Supplementary material for: Estimating Glomerular Filtration Rate from Serum Myo-Inositol, Valine, Creatinine and Cystatin C
Source: Diagnostics (Basel). 2021 Dec 7;11(12):2291. doi: 10.3390/diagnostics11122291 (PMC8700166; doi:10.3390/diagnostics11122291)
Supplement: Supplementary file 1 [file diagnostics-11-02291-s001.zip]

Archive with 1 entries (1 files):
- diagnostics-1451845-supplementary.pdf
